# Supplementary material for: Evidence for functional convergence in genes upregulated by herbivores ingesting plant secondary compounds
Source: BMC Ecol. 2014 Aug 15;14:23. doi: 10.1186/1472-6785-14-23 (PMC4153740; doi:10.1186/1472-6785-14-23)
Supplement: Additional file 1: Table S1 — Animal masses before and after feeding trial. [file 1472-6785-14-23-S1.xls]

## Sheet: Sheet 1 - Table 1
Additional Table 1: Animal masses before and after feeding trial.
Woodrat population	Diet Treatment	Initial mass ± s.d. (g)	Final mass ± s.d. (g)	Repeated measures ANOVA
N. bryanti - naive	creosote	115.0±22.2	117.1±21.96	Between Subj: F(3,20)= 4.19, p=0.019 Population: F(2, 20)= 6.17, p=0.008; Diet: F(1,20)= 0.247, p= n.s. Intercept: F(1,20)= 589.4, p<0.0001 Within Subj: F(3,20) =2.25, p=n.s.
	control	122.0±28.7	126.6±31.01
N. bryanti - experienced	creosote	162.3±27.8	159.1±28.7
	control	167.3±25.5	166.0±28.5
N. lepida - experienced	creosote	120.7±29.3	125.0±32.21
	control	124.4±33.5	126.1±35.30
