# Supplementary material for: Evidence for functional convergence in genes upregulated by herbivores ingesting plant secondary compounds
Source: BMC Ecol. 2014 Aug 15;14:23. doi: 10.1186/1472-6785-14-23 (PMC4153740; doi:10.1186/1472-6785-14-23)
Supplement: Additional file 3: Table S2 — Significantly differently expressed transcripts from comparison of naïve versus experienced N. bryanti. Description: (A.) Transcripts with greater expression by naïve N. bryanti; (B.) transcripts with greater expression by experienced N. bryanti. All animals were fed a creosote diet. Duplicates indicate the response of multiple probes for a given gene. [file 1472-6785-14-23-S3.xls]

## Sheet: Sheet 1 - Table 1 - Table 1
Additional Table 2. Significantly differently expressed transcripts from comparison of naive versus experienced N. bryanti. (A.) Transcripts with greater expression by naive N. bryanti; (B.) transcripts with greater expression by experienced N. bryanti. All animals were fed a creosote diet. Duplicates indicate the response of multiple probes for a given gene.
	Gene Identifier	Gene Name	Ratio	p-value
A	Naive N. bryanti
	NM_010280	Glial cell line derived neurotrophic factor family receptor alpha 3	110.13	0.000708923
	NM_025321	Succinate dehydrogenase complex, subunit C, integral membrane protein	38.47	0.011182
	NM_028191	Cytochrome P450, family 2, subfamily c, polypeptide 65,	15.62	0.0066018
	NM_010378	Histocompatibility 2, class II antigen A, alpha	15.59	0.00543691
	NM_010378	Histocompatibility 2, class II antigen A, alpha	11.72	0.0288046
	NM_139097	Sodium channel, voltage-gated, type III, beta	10.89	0.00142111
	NM_013478	Alpha-2-glycoprotein 1, zinc	9.68	0.00011238
	NM_031768	Integrin, alpha E, epithelial-associated	7.49	0.00595641
	NM_019144	Acid phosphatase 5, tartrate resistant	6.42	0.000386926
	NM_011315	Serum amyloid A 3	6.4	0.00918481
	NM_026184	Endoplasmic oxidoreductase 1 beta	6.03	0.00108458
	NM_021281	Cathepsin S,	5.63	0.00279248
	NM_019291	Carbonic anhydrase II	5.44	0.00725893
	NM_016785	Thiopurine methyltransferase	5.2	0.000140103
	NM_016785	Thiopurine methyltransferase,	5.04	0.0001904
	NM_001145953	Mac-2 antigen	4.92	0.00928041
	NM_001184980	SimilarTo sulfotransferase family 2A dehydroepiandrosterone (DHEA)-preferring member 5	4.75	0.0068208
	XM_001477334	PREDICTED: Mus musculus similar to [Human Ig rearranged gamma chain mRNA V-J-C region and complete cds.] gene product (LOC100047070)	4.74	0.00429509
	NM_011150	Lectin, galactoside-binding, soluble, 3 binding protein	4.73	0.00259889
	NM_001101586	SimilarTo sulfotransferase family 2A dehydroepiandrosterone (DHEA)-preferring member 3	4.73	0.0202083
	NM_016785	Thiopurine methyltransferase	4.72	0.00022317
	NM_001101586	SimilarTo sulfotransferase family 2A dehydroepiandrosterone (DHEA)-preferring member 3	4.69	0.0253234
	NM_007825	Cytochrome P450, family 7, subfamily b, polypeptide 1	4.48	0.000458089
	XM_219933	PREDICTED: Rattus norvegicus cytochrome P450 family 2 subfamily c polypeptide 79	4.43	0.00159119
	NM_016785	Thiopurine methyltransferase	4.3	7.30047e-05
	NM_001101534	CDNA clone IMAGE:9053718	4.11	0.0319197
	NM_011171	Protein C receptor, endothelial	4.09	0.000881209
	NM_001146025	Ring finger protein 44	3.96	0.000105493
	NM_172881	UDP glucuronosyltransferase 2 family, polypeptide B35	3.93	0.0487994
	NM_019370	Ectonucleotide pyrophosphatase/phosphodiesterase 3	3.86	0.0309726
	XM_001073064	PREDICTED: Rattus norvegicus similar to NMDA receptor regulated 1-like transcript variant 2 (LOC686240)	3.86	0.0075399
	NM_130861	Solute carrier organic anion transporter family, member 1a5	3.85	4.79657e-05
	NM_028191	Cytochrome P450, family 2, subfamily c, polypeptide 65	3.79	0.00924317
	NM_009112	S100 calcium binding protein A10 (calpactin)	3.68	0.0222328
	NM_010442	Heme oxygenase (decycling) 1	3.61	0.000436586
	NM_022257	Mannan-binding lectin serine peptidase 1	3.58	0.000412268
	NM_008329	Interferon activated gene 204	3.56	0.000209007
	NM_010634	Fatty acid binding protein 5, epidermal	3.54	0.03007
	NM_022884	Betaine-homocysteine methyltransferase 2	3.48	0.00125707
	NM_001161712	Mus musculus glycine C-acetyltransferase nuclear gene encoding mitochondrial protein transcript variant 2	3.45	0.0155953
	NM_001033337	Tetratricopeptide repeat domain 38	3.42	0.00226967
	NM_053631	Barrier to autointegration factor 1	3.41	0.00375087
	NM_019337	Regulator of G-protein signaling 10	3.37	5.35919e-05
	XM_001068301	PREDICTED: Rattus norvegicus similar to hypothetical protein E230025K15	3.37	0.00128192
	NM_145589	Proline rich 14 (Prr14)	3.32	4.24881e-07
	NM_001008847	Histocompatibility 2, class II antigen E alpha	3.28	0.0200437
	NM_007825	Cytochrome P450, family 7, subfamily b, polypeptide 1	3.24	0.00126041
	NM_178604	Thioredoxin-like 4A,	3.24	6.44287e-07
	NM_012545	Dopa decarboxylase (aromatic L-amino acid decarboxylase)	3.23	0.000339255
	NM_019932	Platelet factor 4 (Pf4)	3.19	0.0244098
	NM_133416	B-cell leukemia/lymphoma 2 related protein A1d	3.17	0.00132651
	XM_002724755	PREDICTED: Rattus norvegicus rCG36811-like (LOC682352)	3.15	0.0457213
	NM_026038	RIKEN cDNA 2810055F11 gene (2810055F11Rik),	3.11	0.00589359
	NM_031023	Chitobiase, di-N-acetyl-	3.09	0.00135563
	U12885	Peromyscus maniculatus clone Pema41 major histocompatibility complex class I antigen	3.09	0.0269706
	NM_001014177	Spermatogenesis associated 1	3.07	0.0019502
	NM_021507	Sulfide quinone reductase-like (yeast)	3.07	5.07597e-05
	NM_138595	Glycine decarboxylase	2.97	0.00434438
	NM_025455	Coiled coil domain containing 28B (	2.96	0.0249453
	NM_029629	Fumarylacetoacetate hydrolase domain containing 2A	2.92	0.0064969
	NM_001107714	DENN/MADD domain containing 2D	2.91	0.000614943
	NM_144869	CDNA sequence BC021614	2.89	0.00707883
	NM_172256	Dynein cytoplasmic 2 light intermediate chain 1, mRNA (cDNA clone MGC:7211 IMAGE:3482503)	2.89	0.00607993
	NM_027354	WD repeat domain 51A, mRNA (cDNA clone MGC:41475 IMAGE:5255069)	2.86	0.0186155
	NM_007763	Cysteine-rich protein 1 (intestinal), mRNA (cDNA clone MGC:18577 IMAGE:4206322)	2.86	0.000383555
	NM_153598	UDP glucuronosyltransferase 2 family, polypeptide B34 (Ugt2b34), mRNA	2.86	0.000685651
	NM_001134516	UDP-N-acteylglucosamine pyrophosphorylase 1-like 1	2.82	0.0010027
	NM_001014146	Similar to cDNA sequence AF397014	2.8	0.00110352
	NM_018881	Flavin containing monooxygenase 2, mRNA (cDNA clone MGC:28212 IMAGE:3990305)	2.78	0.0182122
	NM_133538	Interleukin 13 receptor, alpha 2	2.77	0.0149525
	NM_025277	Guanine nucleotide binding protein (G protein), gamma 10 (Gng10), mRNA	2.77	0.0099566
	NM_138673	Stabilin 2 (Stab2), mRNA	2.76	0.00333773
	NM_028593	Cytochrome b reductase 1, mRNA (cDNA clone IMAGE:1243966)	2.76	0.0217436
	NM_011662	TYRO protein tyrosine kinase binding protein (Tyrobp), mRNA	2.76	0.00447672
	NM_026053	Gem (nuclear organelle) associated protein 6 (Gemin6), mRNA	2.76	0.000268948
	NM_013566	Integrin beta 7, mRNA (cDNA clone MGC:18486 IMAGE:4187781)	2.69	0.0017102
	NM_198741	Major histocompatibility complex, class II, DM alpha	2.69	0.0181237
	NM_009673	Annexin A5, mRNA (cDNA clone MGC:5730 IMAGE:3488901)	2.68	0.00626216
	NM_012577	Glutathione S-transferase pi	2.67	0.0038266
	NM_018881	Flavin containing monooxygenase 2, mRNA (cDNA clone MGC:28212 IMAGE:3990305)	2.66	0.026835
	NM_001109220	Peroxisome biogenesis factor 1	2.65	0.0375438
	NM_013559	Heat shock 105kDa/110kDa protein 1, mRNA (cDNA clone MGC:6016 IMAGE:3257042)	2.65	0.00483894
	NM_011803	Kruppel-like factor 6 (Klf6), mRNA	2.63	0.000133866
	NM_153598	UDP glucuronosyltransferase 2 family, polypeptide B34 (Ugt2b34), mRNA	2.6	0.000899337
	NM_001009353	Phospholipase A2, group VII (platelet-activating factor acetylhydrolase, plasma)	2.6	0.035028
	NM_013614	Ornithine decarboxylase, structural 1, mRNA (cDNA clone MGC:25367 IMAGE:2645291)	2.58	0.00200401
	NM_010368	Glucuronidase, beta, mRNA (cDNA clone IMAGE:3675986)	2.58	0.000840739
	NM_010730	Annexin A1, mRNA (cDNA clone MGC:8074 IMAGE:3587973)	2.54	0.00039151
	NM_011543	S-phase kinase-associated protein 1A, mRNA (cDNA clone MGC:6619 IMAGE:3490159)	2.53	0.00252693
	NM_009750	Nerve growth factor receptor (TNFRSF16) associated protein 1, mRNA (cDNA clone MGC:36095 IMAGE:5250429)	2.53	0.0462712
	NM_145603	Carboxylesterase 2 (Ces2), mRNA	2.52	0.00128401
	NM_145603	Carboxylesterase 2 (Ces2), mRNA	2.52	0.0012131
	NM_017306	Dodecenoyl-Coenzyme A delta isomerase (3,2 trans-enoyl-Coenzyme A isomerase)	2.51	0.00494239
	NM_019821	Glycolipid transfer protein, mRNA (cDNA clone MGC:29016 IMAGE:3157800)	2.5	0.00462095
	NM_016740	S100 calcium binding protein A11 (calgizzarin) (S100a11), mRNA	2.5	0.00146402
	NM_027078	RIKEN cDNA 1200009F10 gene, mRNA (cDNA clone MGC:41401 IMAGE:1447362)	2.48	0.00117294
	NM_028658	KLRAQ motif containing 1 (Klraq1), mRNA	2.47	0.000417462
	NM_019138	Cytochrome P450, family 7, subfamily b, polypeptide 1	2.46	0.00206704
	NM_021456	Carboxylesterase 1, mRNA (cDNA clone MGC:18805 IMAGE:4195247)	2.45	0.036796
	NM_134353	Poly(A) binding protein, cytoplasmic 1	2.45	5.58996e-07
	NM_009698	Adenine phosphoribosyl transferase, mRNA (cDNA clone MGC:11749 IMAGE:3152733)	2.44	0.00602758
	NM_001013105	FK506 binding protein 11	2.44	0.00637307
	NM_019444	Receptor (calcitonin) activity modifying protein 2 (Ramp2), mRNA	2.43	0.000717372
	NM_001108412	Dual specificity phosphatase 22	2.42	0.0118299
	NM_019905	Annexin A2	2.42	0.00250407
	NM_020076	3-hydroxyanthranilate 3,4-dioxygenase	2.42	0.0078614
	NM_021278	Thymosin, beta 4, X chromosome, mRNA (cDNA clone MGC:7862 IMAGE:3501378)	2.42	0.00653201
	NM_001025250	Vascular endothelial growth factor A, mRNA (cDNA clone IMAGE:4212199)	2.41	0.00147021
	NM_010299	GM2 ganglioside activator protein, mRNA (cDNA clone MGC:5949 IMAGE:3482848)	2.41	0.00114485
	NM_145428	Dehydrogenase/reductase (SDR family) member 7B (Dhrs7b), mRNA	2.4	0.00590295
	NM_011701	Vimentin (Vim), mRNA	2.38	0.00151785
	NR_028277	contig02913_Mus musculus predicted gene 6644 (Gm6644) non-coding RNA MutualBestHitTo	2.37	0.00142985
	NM_019293	Carbonic anhydrase 5a, mitochondrial	2.37	0.00507687
	NM_021456	Carboxylesterase 1, mRNA (cDNA clone MGC:18805 IMAGE:4195247)	2.36	0.0400352
	NM_031560	Cathepsin K	2.34	0.00495488
	NM_134133	RIKEN cDNA 2010002N04 gene (2010002N04Rik), mRNA	2.34	0.00396032
	NM_001012133	SP140 nuclear body protein	2.33	0.000513013
	NM_001146346	contig15309_Mus musculus epithelial membrane protein 3 (Emp3) transcript variant 2 mRNA MutualBestHitTo	2.32	8.85953e-06
	NM_029465	C-type lectin domain family 4, member g, mRNA (cDNA clone IMAGE:4196794)	2.3	0.0191068
	NM_023906	Ankyrin repeat and SOCS box-containing 3 (Asb3), mRNA	2.3	6.91401e-07
	NM_001013105	FK506 binding protein 11	2.3	0.0196485
	NM_001113326	Macrophage scavenger receptor 1 (Msr1), transcript variant 1, mRNA	2.29	0.00115577
	NM_001040271	Deoxyuridine triphosphatase	2.28	0.00707224
	NM_009254	Serine (or cysteine) peptidase inhibitor, clade B, member 6a, mRNA (cDNA clone MGC:6042 IMAGE:3481963)	2.26	0.000228226
	NM_008492	Lactate dehydrogenase B (Ldhb), mRNA	2.26	0.0110515
	NM_023245	Palmdelphin (PALMD gene)	2.26	0.0103451
	NM_017196	Allograft inflammatory factor 1	2.26	0.0201746
	XM_915836	contig09864_PREDICTED: Mus musculus predicted gene EG621605 (EG621605) mRNA SimilarTo	2.25	0.0268421
	NM_001007667	Spermidine/spermine N1-acetyl transferase 1	2.24	0.00956586
	NM_001161362	contig16666_Mus musculus protein phosphatase 2 regulatory subunit B alpha (Ppp2r3a) transcript variant 1 mRNA MutualBestHitTo	2.24	0.000342505
	NM_017000	NAD(P)H dehydrogenase, quinone 1	2.24	0.026203
	NM_138539	Deoxyribonuclease II alpha	2.23	0.00924994
	NM_009777	Complement component 1, q subcomponent, beta polypeptide (C1qb), mRNA	2.23	0.0164906
	NM_008764	Tumor necrosis factor receptor superfamily, member 11b (osteoprotegerin) (Tnfrsf11b), mRNA	2.22	0.00636416
	NM_029465	C-type lectin domain family 4, member g, mRNA (cDNA clone IMAGE:4196794)	2.21	0.0126592
	XM_001473329	contig06819_PREDICTED: Mus musculus similar to Small inducible cytokine B10 precursor (CXCL10) (Interferon-gamma-induced protein CRG-2) (Gamma-IP10) (IP-10) (C7) (LOC100045000) mRNA MutualBestHitTo	2.21	0.0349388
	NM_001107175	Protein phosphatase 1, regulatory (inhibitor) subunit 15b	2.21	0.0118983
	NM_145480	Replication factor C (activator 1) 4 (Rfc4), mRNA	2.2	0.0054696
	NM_001081133	Kinesin family member 16B (Kif16b), mRNA	2.2	0.00394915
	NM_019138	Cytochrome P450, family 7, subfamily b, polypeptide 1	2.2	0.00233847
	NM_001146346	contig15310_Mus musculus epithelial membrane protein 3 (Emp3) transcript variant 2 mRNA SimilarTo	2.2	0.00025979
	NM_001009712	Yip1 domain family, member 4	2.17	5.2508e-05
	NM_021278	Thymosin, beta 4, X chromosome, mRNA (cDNA clone MGC:7862 IMAGE:3501378)	2.17	0.00486818
	NM_008917	C57BL/6J palmitoyl-protein thioesterase precursor	2.17	0.0237192
	NM_001039176	Elongation of very long chain fatty acids (FEN1/Elo2, SUR4/Elo3, yeast)-like 1, mRNA (cDNA clone MGC:7034 IMAGE:3156004)	2.16	0.000195181
	NM_022884	Betaine-homocysteine methyltransferase 2, mRNA (cDNA clone MGC:19186 IMAGE:4235455)	2.15	0.00531181
	U12822	contig20352_Peromyscus maniculatus MHC class I antigen mRNA complete cds MutualBestHitTo	2.15	0.0230386
	NM_010745	Lymphocyte antigen 86 (Ly86), mRNA	2.14	0.00251842
	NM_001106704	Cytochrome c oxidase subunit VIIa polypeptide 2 like	2.14	2.27822e-05
	XM_342027	Membrane-spanning 4-domains, subfamily A, member 4A	2.13	0.00615679
	NM_001033767	Predicted gene, EG240327 (EG240327), mRNA	2.13	0.000591138
	NM_172759	Carboxylesterase 5, mRNA (cDNA clone IMAGE:5102191)	2.12	0.00146284
	NM_008774	Poly(A) binding protein, cytoplasmic 1, mRNA (cDNA clone MGC:28185 IMAGE:3988101)	2.12	2.33106e-06
	NM_026440	RNA (guanine-7-) methyltransferase, mRNA (cDNA clone MGC:28566 IMAGE:4208274)	2.12	0.00431149
	NM_177419	X-ray repair complementing defective repair in Chinese hamster cells 5	2.12	0.0322696
	NM_010009	25-hydroxyvitamin D3 1alpha-hydroxylase	2.12	0.0210958
	NM_011051	Programmed cell death 6 (Pdcd6), mRNA	2.12	0.0126017
	NM_001107344	Myosin regulatory light chain interacting protein	2.11	0.00057794
	NM_022884	Betaine-homocysteine methyltransferase 2, mRNA (cDNA clone MGC:19186 IMAGE:4235455)	2.11	0.0057054
	NM_009626	C57BL/6J alcohol dehydrogenase class 4 (Adh4)	2.11	0.0195913
	NM_010545	CD74 antigen (invariant polypeptide of major histocompatibility complex, class II antigen-associated), mRNA (cDNA clone MGC:6	2.1	0.0290996
	NM_001106495	Transmembrane protein 85	2.09	0.00499246
	NM_001011936	Bcl2-associated athanogene 3	2.08	0.00129274
	NM_001004277	Phospholipase A2, group XV	2.08	0.00250236
	NM_001013577	RIKEN cDNA 1110054O05 gene, mRNA (cDNA clone MGC:143498 IMAGE:40090152)	2.07	0.0170239
	NM_199372	Eukaryotic translation initiation factor 4A1	2.07	0.0017087
	NM_011103	Protein kinase C delta	2.06	0.000459181
	NM_177386	Scm-like with four mbt domains 2, mRNA (cDNA clone MGC:179184 IMAGE:9054176)	2.06	0.0117829
	NM_145923	RELT-like 1 (Rell1), mRNA	2.05	0.0167496
	NM_053545	Tyrosine kinase with immunoglobulin-like and EGF-like domains 1	2.05	0.00926148
	XM_925315	contig03565_PREDICTED: Mus musculus predicted gene EG619653 transcript variant 2 (EG619653) mRNA MutualBestHitTo	2.04	0.00340416
	NM_001171053	contig14913_Mus musculus metastasis associated 3 (Mta3) transcript variant 3 mRNA MutualBestHitTo	2.04	0.00621627
	NM_001164118	contig17446_Mus musculus serine (or cysteine) peptidase inhibitor clade B member 6a (Serpinb6a) transcript variant 3 mRNA SimilarTo	2.04	0.0032531
	NM_010531	Interleukin 18 binding protein, mRNA (cDNA clone MGC:25760 IMAGE:4007411)	2.04	0.011557
	NM_024353	Phospholipase C, beta 4	2.04	0.0467099
	NM_177846	MKIAA0547 protein	2.04	0.000481179
	NM_001029867	UDP glucuronosyltransferase 2 family, polypeptide B36, mRNA (cDNA clone MGC:176193 IMAGE:9055844)	2.02	0.000218072
	NM_001008327	Family with sequence similarity 96, member A	2.02	0.0127805
	NM_172608	RIKEN cDNA 4732495E13 gene, mRNA (cDNA clone IMAGE:5321230)	2.01	6.3583e-05
	NM_001025682	Cerebellar degeneration-related 2	2.01	0.00776179
	NM_053907	Deoxyribonuclease 1-like 3	2.01	0.0112236
	NM_021319	Spleen TagL-epsilon (Pglyrpl) mRNA, complete cds; alternatively spliced	2.01	0.0344045
	NM_007599	Capping protein (actin filament), gelsolin-like, mRNA (cDNA clone MGC:28153 IMAGE:3983574)	2	0.0251203
B.	Experienced N. bryanti
	XM_001478943	PREDICTED: Mus musculus similar to Unknown (protein for IMAGE:4910858) (LOC100042862), mRNA	209.6	0.00199488
	NM_133995	Ureidopropionase, beta, mRNA (cDNA clone IMAGE:4974180)	49.34	0.0183592
	NM_001164396	contig07455_Rattus norvegicus similar to 20-alpha-hydroxysteroid dehydrogenase (RGD1564865) mRNA SimilarTo	48.29	0.00684695
	NM_031835	Alanine-glyoxylate aminotransferase 2	37.09	7.07045e-08
	NM_009944	Cytochrome c oxidase, subunit VIIa 1 (Cox7a1), mRNA	24.77	0.000686972
	NM_013777	Aldo-keto reductase family 1, member C12, mRNA (cDNA clone MGC:13745 IMAGE:4205715)	22.98	0.00013862
	NM_001030289	Matrix metallopeptidase 27 (Mmp27), mRNA	18.96	0.010138
	NM_009077	Ribosomal protein L18 (Rpl18), mRNA	16.09	4.40567e-06
	NM_001170477	contig13473_Rattus norvegicus growth hormone regulated TBC protein 1 (Grtp1) transcript variant 1 mRNA MutualBestHitTo	12.39	0.000385157
	NM_153598	UDP glucuronosyltransferase 2 family, polypeptide B34 (Ugt2b34), mRNA	11.7	0.000347027
	NM_026672	Glutathione S-transferase, mu 7, mRNA (cDNA clone MGC:30483 IMAGE:4166881)	10.47	0.0388649
	NM_001042421	Kinetochore associated 1, mRNA (cDNA clone IMAGE:5343514)	10.22	0.00783328
	NM_029880	Prostaglandin reductase 2 (Ptgr2), mRNA	9.98	0.00116719
	NM_001100963	Aminoadipate-semialdehyde synthase	9.64	0.00293884
	NM_021439	Carbohydrate sulfotransferase 11 (Chst11), mRNA	9.14	0.0208855
	NM_026672	Glutathione S-transferase, mu 7, mRNA (cDNA clone MGC:30483 IMAGE:4166881)	9.14	0.0347043
	NM_199092	Origin recognition complex, subunit 4-like (yeast)	8.98	7.20265e-06
	NM_001004261	Phytn_dehydro and Pyr_redox domain containing protein RGD1303232	8.6	9.11357e-05
	NM_001177706	contig03721_Mus musculus ADP-ribosylation factor GTPase activating protein 1 (Arfgap1) transcript variant 2 mRNA MutualBestHitTo	8.23	4.00977e-07
	NM_008963	Prostaglandin D2 synthase (brain), mRNA (cDNA clone MGC:47365 IMAGE:4481308)	8.19	0.00149524
	NM_133994	Glutathione S-transferase, theta 3 (Gstt3), mRNA	8.12	0.00368877
	NM_133994	Glutathione S-transferase, theta 3 (Gstt3), mRNA	7.66	0.00278417
	NM_030611	Aldo-keto reductase family 1, member C6 (Akr1c6), mRNA	7.65	7.38583e-05
	NM_012521	S100 calcium binding protein G	7.31	0.00314368
	NM_153598	UDP glucuronosyltransferase 2 family, polypeptide B34 (Ugt2b34), mRNA	7.22	0.0135823
	NM_053853	N-acetyltransferase 1 (arylamine N-acetyltransferase)	7.05	1.73264e-05
	NM_145603	Carboxylesterase 2 (Ces2), mRNA	6.91	0.000264047
	XM_002729549	contig18970_PREDICTED: Rattus norvegicus novel zinc finger protein-like (LOC100359438) mRNA MutualBestHitTo	6.8	0.0177792
	NM_153152	RIKEN cDNA 2410015M20 gene (2410015M20Rik), mRNA	6.79	6.67402e-05
	NM_023025	Cytochrome P450, family 2, subfamily J, polypeptide 4	6.7	0.00271018
	NM_001190346	contig08982detox_Rattus norvegicus carboxylesterase 2 (Ces2) transcript variant 2 mRNA SimilarTo	6.55	0.000143155
	NM_021525	RNA terminal phosphate cyclase-like 1, mRNA (cDNA clone MGC:6408 IMAGE:3586632)	6.49	8.54454e-06
	NM_021391	Protein phosphatase 1, regulatory (inhibitor) subunit 1A, mRNA (cDNA clone MGC:35872 IMAGE:4019442)	6.48	0.0264863
	NM_001008299	RNA (guanine-7-) methyltransferase	6.35	9.16659e-06
	NM_001108278	Spermidine/spermine N1-acetyltransferase family member 2	6.26	2.12416e-05
	NM_021439	Carbohydrate sulfotransferase 11 (Chst11), mRNA	6.23	0.0474579
	NM_145603	Carboxylesterase 2 (Ces2), mRNA	6.21	0.000575422
	NM_001044258	Similar to Carboxylesterase 2	6.04	2.70463e-05
	NM_011797	Carbonic anhydrase 14 (Car14), mRNA	5.98	0.00358123
	NM_031838	Ribosomal protein S2	5.95	3.09942e-07
	NM_020565	Sulfotransferase family 3A, member 1 (Sult3a1), mRNA	5.74	0.0132211
	NM_001044258	Similar to Carboxylesterase 2	5.68	2.80699e-05
	NM_012642	Renin	5.64	0.000249169
	NM_012642	Renin	5.63	0.000127367
	XM_991922	contig13397_PREDICTED: Mus musculus predicted gene EG381070 (EG381070) mRNA MutualBestHitTo	5.59	0.000991985
	NM_053853	N-acetyltransferase 1 (arylamine N-acetyltransferase)	5.39	7.02988e-06
	NM_201642	UDP glucuronosyltransferase 1 family, polypeptide A6B, mRNA (cDNA clone MGC:36247 IMAGE:5050488)	5.21	8.34583e-06
	XM_002728093	contig17688_PREDICTED: Rattus norvegicus similar to Expressed sequence AI788959 transcript variant 2 (RGD1559459) mRNA SimilarTo	5.21	4.50613e-05
	NM_001005223	Zinc finger, HIT type 3, mRNA (cDNA clone MGC:107312 IMAGE:30300471)	5.04	0.00693946
	NM_053853	N-acetyltransferase 1 (arylamine N-acetyltransferase)	4.99	1.02575e-05
	NM_172647	F11 receptor, mRNA (cDNA clone MGC:18960 IMAGE:3985305)	4.94	3.55739e-05
	NM_009713	TISP73	4.86	0.00113385
	NM_008183	Glutathione S-transferase, mu 2, mRNA (cDNA clone MGC:46923 IMAGE:4990201)	4.77	7.31702e-05
	NM_177239	Myb-like, SWIRM and MPN domains 1, mRNA (cDNA clone MGC:183857 IMAGE:9087857)	4.76	0.000179163
	XM_345860	Cold shock domain containing C2, RNA binding	4.58	0.00260313
	NM_023663	Receptor-interacting serine-threonine kinase 4 (Ripk4), mRNA	4.52	1.54497e-07
	NM_019583	Interleukin 17 receptor B, mRNA (cDNA clone MGC:35924 IMAGE:5042466)	4.35	0.000688065
	NM_001024755	Ubiquitin-conjugating enzyme E2L 6	4.35	0.0239932
	XM_001472546	PREDICTED: Mus musculus similar to small androgen receptor-interacting protein (LOC100039252), mRNA	4.34	0.00900813
	NM_145123	Cartilage acidic protein 1 (Crtac1), mRNA	3.92	0.0252722
	NM_001044295	Tumor protein D52-like 1	3.89	0.00753695
	NM_144899	ADAMTS-like 4 (Adamtsl4), mRNA	3.78	1.23697e-05
	NM_016869	Corin (Corin), transcript variant 1, mRNA	3.74	0.0172045
	NM_001006995	Acetyl-Coenzyme A acetyltransferase 2	3.73	0.00493658
	NM_026959	Syntaxin 18 (Stx18), mRNA	3.73	0.000362712
	NM_007404	A disintegrin and metallopeptidase domain 9 (meltrin gamma) (Adam9), mRNA	3.69	1.12135e-05
	NM_001108770	Cell cycle progression 1	3.69	0.000532265
	NM_001029850	Putative membrane-associated guanylate kinase 1 (Magi-1) mRNA, alternatively spliced c form	3.68	0.000663225
	NM_031834	Sulfotransferase family, cytosolic, 1A, phenol-preferring, member 1	3.68	0.00833842
	NM_001191608	contig10062_Rattus norvegicus CDGSH iron sulfur domain 2 (Cisd2) mRNA SimilarTo	3.66	0.000145164
	NM_001190346	contig08981detox_Rattus norvegicus carboxylesterase 2 (Ces2) transcript variant 2 mRNA SimilarTo	3.63	0.000532106
	NM_011797	Carbonic anhydrase 14 (Car14), mRNA	3.62	0.0127545
	NM_153543	Aldehyde dehydrogenase 1 family, member L2 (Aldh1l2), mRNA	3.61	0.000215134
	NM_009413	Tumor protein D52-like 1 (Tpd52l1), mRNA	3.59	0.0107467
	NM_001127526	Similar to apoptosis related protein APR-3; p18 protein	3.57	7.28769e-05
	NM_001109121	Signal transducing adaptor molecule (SH3 domain and ITAM motif) 1	3.48	3.91995e-06
	NM_001005863	Mitochondrial tumor suppressor 1, mRNA (cDNA clone IMAGE:4206405)	3.47	0.0224075
	NM_022884	Betaine-homocysteine methyltransferase 2, mRNA (cDNA clone MGC:19186 IMAGE:4235455)	3.45	0.00172059
	NM_028034	Tudor domain containing 12 (Tdrd12), transcript variant 2, mRNA	3.42	0.0348411
	NM_001012052	Cancer antigen 1	3.38	0.000165847
	NM_012730	Cytochrome P450, family 2, subfamily d, polypeptide 2	3.38	0.035947
	NM_152811	UDP glucuronosyltransferase 2 family, polypeptide B1 (Ugt2b1), mRNA	3.37	0.0433131
	NM_001106470	Similar to KIAA1627 protein	3.35	0.00286179
	NM_012730	Cytochrome P450, family 2, subfamily d, polypeptide 2	3.34	0.019677
	NM_026500	DEAD (Asp-Glu-Ala-Asp) box polypeptide 59, mRNA (cDNA clone MGC:35652 IMAGE:5344890)	3.31	0.000700935
	NM_031834	Sulfotransferase family, cytosolic, 1A, phenol-preferring, member 1	3.31	0.0162119
	NM_020565	Sulfotransferase family 3A, member 1 (Sult3a1), mRNA	3.29	0.00316992
	NM_010321	Glycine N-methyltransferase, mRNA (cDNA clone MGC:13738 IMAGE:4210236)	3.26	0.000333254
	NM_026152	RIKEN cDNA 0610010D20 gene, mRNA (cDNA clone MGC:25926 IMAGE:4235003)	3.26	1.9484e-05
	NM_012730	Cytochrome P450, family 2, subfamily d, polypeptide 2	3.25	0.0474355
	NM_001037204	TATA box binding protein (Tbp)-associated factor, RNA polymerase I, A	3.24	0.0014697
	NM_144940	Urocanase domain containing 1, mRNA (cDNA clone IMAGE:4162723)	3.17	0.00956665
	NM_031834	Sulfotransferase family, cytosolic, 1A, phenol-preferring, member 1	3.15	0.000654713
	NM_001106065	Occludin/ELL domain containing 1	3.15	2.67479e-05
	NM_001135151	Solute carrier family 39 (zinc transporter), member 14 (Slc39a14), transcript variant 3, mRNA	3.14	0.000543862
	NM_001006994	G protein-coupled receptor 180	3.12	0.00321663
	NM_153312	Cytochrome P450, family 3, subfamily a, polypeptide 23/polypeptide 1	3.1	0.00678768
	NM_001008859	Mitochondrial ribosomal protein S10	3.09	0.0220675
	NM_031834	Sulfotransferase family, cytosolic, 1A, phenol-preferring, member 1	3.02	0.000734372
	NM_173765	Aminoadipate-semialdehyde dehydrogenase, mRNA (cDNA clone MGC:150142 IMAGE:40110405)	3.02	1.93401e-05
	NM_153312	Cytochrome P450, family 3, subfamily a, polypeptide 23/polypeptide 1	2.92	0.000333877
	NM_172730	RIKEN cDNA C130022K22 gene, mRNA (cDNA clone MGC:58539 IMAGE:6595828)	2.9	4.3301e-06
	NM_172759	Carboxylesterase 5, mRNA (cDNA clone IMAGE:5102191)	2.9	0.00125122
	NM_031694	Heat shock factor 2	2.89	0.00864774
	NM_031834	Sulfotransferase family, cytosolic, 1A, phenol-preferring, member 1	2.88	0.00102821
	XM_001068790	contig08971_PREDICTED: Rattus norvegicus cytoskeleton associated protein 5 transcript variant 6 (Ckap5) mRNA MutualBestHitTo	2.88	0.0012643
	NM_030080	CAMP responsive element binding protein 3-like 4 (Creb3l4), mRNA	2.86	0.000664144
	NM_017265	Hydroxy-delta-5-steroid dehydrogenase, 3 beta- and steroid delta-isomerase 6	2.86	0.0433834
	NM_010321	Glycine N-methyltransferase, mRNA (cDNA clone MGC:13738 IMAGE:4210236)	2.84	0.000468341
	XM_574856	contig15796_PREDICTED: Rattus norvegicus similar to hypothetical protein FLJ21657 (RGD1562550) mRNA MutualBestHitTo	2.82	0.000430626
	NM_017405	Lipolysis stimulated lipoprotein receptor, mRNA (cDNA clone MGC:7815 IMAGE:3500090)	2.8	5.74367e-05
	NM_001106561	ADAM metallopeptidase with thrombospondin type 1 motif, 13	2.79	3.10921e-06
	NM_172120	Vacuolar protein sorting 41 (yeast), mRNA (cDNA clone IMAGE:4242501)	2.79	1.71804e-06
	XM_002729600	contig10160_PREDICTED: Rattus norvegicus mitochondrial ribosomal protein L33-like (LOC100363539) mRNA MutualBestHitTo	2.78	0.00158335
	NM_025422	CD302 antigen, mRNA (cDNA clone MGC:7450 IMAGE:3489789)	2.78	0.000224063
	NM_020565	Sulfotransferase family 3A, member 1 (Sult3a1), mRNA	2.74	0.0365866
	NM_001170638	contig01590_Mus musculus solute carrier family 17 (sodium phosphate) member 1 (Slc17a1) transcript variant 2 mRNA SimilarTo	2.74	0.0414497
	NM_027334	Methyltransferase like 7A, mRNA (cDNA clone IMAGE:4235088)	2.73	0.00206682
	XM_001472047	PREDICTED: Mus musculus similar to Casein kinase 2, alpha 1 polypeptide (LOC100039026), mRNA	2.72	4.00054e-08
	NM_001039013	Transducin-like enhancer of split 2 (E(sp1) homolog, Drosophila)	2.7	0.0206909
	NM_008183	Glutathione S-transferase, mu 2, mRNA (cDNA clone MGC:46923 IMAGE:4990201)	2.68	0.0156187
	NM_176846	Exophilin 5, mRNA (cDNA clone MGC:141574 IMAGE:40087301)	2.65	0.0154082
	NM_053577	Secreted phosphoprotein 2	2.59	0.00540393
	NM_030266	Inositol polyphosphate-4-phosphatase, type I (Inpp4a), transcript variant 1, mRNA	2.57	0.000856536
	NM_009939	COP9 (constitutive photomorphogenic) homolog, subunit 2 (Arabidopsis thaliana), mRNA (cDNA clone MGC:18349 IMAGE:3675508)	2.57	0.00537563
	NM_031834	Sulfotransferase family, cytosolic, 1A, phenol-preferring, member 1	2.56	0.0291592
	NM_028637	RIKEN cDNA 1110034G24 gene (1110034G24Rik), mRNA	2.55	0.00375351
	NR_033745	contig14775_Mus musculus RIKEN cDNA 2310028O11 gene (2310028O11Rik) transcript variant 2 non-coding RNA MutualBestHitTo	2.55	0.000191057
	NM_018755	Plasma glutamate carboxypeptidase, mRNA (cDNA clone MGC:46857 IMAGE:4989536)	2.54	0.0204515
	NM_011480	Sterol regulatory element binding protein 1 (Srebp1)	2.54	0.030336
	NM_001024361	Similar to Glutathione S-transferase A1 (GTH1) (HA subunit 1) (GST-epsilon) (GSTA1-1) (GST class-alpha)	2.54	0.0405538
	NM_001106297	Cd2 (cytoplasmic tail) binding protein 2	2.53	0.00433857
	NM_016668	Betaine-homocysteine methyltransferase, mRNA (cDNA clone MGC:46866 IMAGE:5100429)	2.51	0.0238154
	NM_010411	Histone deacetylase-3 (Hdac3)	2.5	0.00203581
	NM_173427	Kelch domain containing 7A, mRNA (cDNA clone IMAGE:5041623)	2.49	0.00363576
	NM_028504	contig06773_Mus musculus RIKEN cDNA 1700034F02 gene (1700034F02Rik) transcript variant 1 mRNA MutualBestHitTo	2.48	0.000135361
	XR_031060	contig12412_PREDICTED: Mus musculus similar to cytochrome c oxidase subunit VIII (LOC100044851) misc RNA SimilarTo	2.47	0.0126009
	NM_146232	CDNA sequence BC014805 (BC014805), mRNA	2.46	2.16369e-05
	NM_001161765	contig09590detox_Mus musculus flavin containing monooxygenase 5 (Fmo5) transcript variant 1 mRNA SimilarTo	2.46	0.0058553
	NM_201359	Transmembrane protein 106C (Tmem106c), mRNA	2.45	0.0108826
	NM_020565	Sulfotransferase family 3A, member 1 (Sult3a1), mRNA	2.42	0.000134738
	XM_001473911	contig20620detox_PREDICTED: Mus musculus similar to Glutathione S-transferase Mu 2 (GST class-mu 2) (Glutathione S-transferase pmGT2) (GST 5-5) (LOC670888) mRNA SimilarTo	2.41	0.000974237
	NM_001161765	contig09590detox_Mus musculus flavin containing monooxygenase 5 (Fmo5) transcript variant 1 mRNA SimilarTo	2.4	0.00622071
	NM_007874	Receptor accessory protein 5, mRNA (cDNA clone MGC:5997 IMAGE:3585290)	2.4	0.0416561
	NM_145565	Serine dehydratase (Sds), mRNA	2.39	0.0286001
	NM_001191962	contig01195_Rattus norvegicus G-protein signaling modulator 2 (AGS3-like C. elegans) (Gpsm2) mRNA MutualBestHitTo	2.38	0.0114457
	NM_001105736	Cysteine-rich hydrophobic domain 2	2.38	0.000136872
	NM_178686	Centrosomal protein 120, mRNA (cDNA clone MGC:59487 IMAGE:6328829)	2.38	0.00374517
	NM_001114334	Ribosomal protein S6 kinase, polypeptide 1, mRNA (cDNA clone MGC:47115 IMAGE:4010710)	2.37	8.20475e-06
	NM_020565	Sulfotransferase family 3A, member 1 (Sult3a1), mRNA	2.35	0.00049877
	NM_145558	Hydroxyacyl-Coenzyme A dehydrogenase/3-ketoacyl-Coenzyme A thiolase/enoyl-Coenzyme A hydratase (trifunctional protein), beta	2.34	0.0163002
	NM_020565	Sulfotransferase family 3A, member 1 (Sult3a1), mRNA	2.34	0.000683255
	NM_022434	Cytochrome P450, family 4, subfamily f, polypeptide 14, mRNA (cDNA clone MGC:18804 IMAGE:4195156)	2.34	0.00231919
	NM_009286	RIKEN cDNA C730007P19 gene (C730007P19Rik), mRNA	2.33	0.0075818
	NM_001081316	Dermatan sulfate epimerase-like, mRNA (cDNA clone MGC:169420 IMAGE:8860815)	2.33	0.00150159
	NM_025531	Slowmo homolog 2 (Drosophila), mRNA (cDNA clone MGC:30391 IMAGE:4235395)	2.32	0.000139053
	NM_080890	Arsenic (+3 oxidation state) methyltransferase	2.31	0.00580934
	NM_020565	Sulfotransferase family 3A, member 1 (Sult3a1), mRNA	2.31	0.00308868
	NM_025447	DIM1 dimethyladenosine transferase 1-like (S. cerevisiae) (Dimt1), mRNA	2.29	0.000871897
	NM_020565	Sulfotransferase family 3A, member 1 (Sult3a1), mRNA	2.28	0.000835301
	NM_027570	D-lactate dehydrogenase	2.27	3.68672e-06
	NM_001002798	Topoisomerase (DNA) I, mitochondrial	2.26	0.046411
	NM_001009657	Histone acetyltransferase 1	2.24	0.000395454
	NM_153598	UDP glucuronosyltransferase 2 family, polypeptide B34 (Ugt2b34), mRNA	2.24	0.00463444
	NM_013626	Peptidylglycine alpha-amidating monooxygenase (Pam), mRNA	2.23	0.00532211
	XM_002726857	contig01192_PREDICTED: Rattus norvegicus retinol dehydrogenase 5 (Rdh5) mRNA MutualBestHitTo	2.23	0.0383051
	NM_001108877	Transmembrane phosphatase with tensin homology	2.23	0.00594344
	NM_028666	Family with sequence similarity 110, member A (Fam110a), transcript variant 2, mRNA	2.21	0.00028426
	NM_001108969	Similar to hypothetical protein MGC34646	2.2	0.0325041
	NM_001014098	Coiled-coil domain containing 51	2.19	0.0169467
	NM_031057	Aldehyde dehydrogenase 6 family, member A1	2.19	0.0466126
	NM_001191676	contig18707detox_Rattus norvegicus UDP glucuronosyltransferase 2 family polypeptide B34 (Ugt2b34) mRNA SimilarTo	2.18	0.00538323
	NM_023755	Transcription factor CP2-like 1 (Tcfcp2l1), mRNA	2.18	0.0212527
	NM_001013035	Prohibitin 2	2.18	0.00150935
	NM_001004086	Paraoxonase 3	2.18	0.00033129
	NM_206924	Jumping translocation breakpoint, mRNA (cDNA clone MGC:5746 IMAGE:3582930)	2.18	0.000288733
	NM_019730	Non-metastatic cells 3, protein expressed in, mRNA (cDNA clone MGC:41092 IMAGE:3326648)	2.17	6.77504e-05
	NM_009999	Cyp2b10-like pseudogene, mRNA sequence	2.17	0.0418479
	NM_001166350	contig05960_Mus musculus serine (or cysteine) peptidase inhibitor clade A (alpha-1 antiproteinase antitrypsin) member 11 (Serpina11) transcript variant 2 mRNA MutualBestHitTo	2.15	0.010854
	NM_017148	Cysteine and glycine-rich protein 1	2.15	0.0411772
	NM_001107585	Ubiquitin-like with PHD and ring finger domains 2	2.13	1.01412e-05
	NM_022404	G protein beta subunit-like	2.12	0.000323702
	NM_001105815	Intraflagellar transport 20 homolog (Chlamydomonas)	2.11	0.0016985
	NM_001106470	Similar to KIAA1627 protein	2.11	0.00447856
	NM_001024304	Glutathione S-transferase mu 4	2.11	0.0260644
	NM_008183	Glutathione S-transferase, mu 2, mRNA (cDNA clone MGC:46923 IMAGE:4990201)	2.09	0.0016953
	NM_173765	Aminoadipate-semialdehyde dehydrogenase, mRNA (cDNA clone MGC:150142 IMAGE:40110405)	2.09	0.000311828
	XM_001480399	contig01755_PREDICTED: Mus musculus hypothetical protein LOC100048615 (LOC100048615) mRNA MutualBestHitTo	2.08	0.00856802
	NM_029537	Transmembrane protein 98 (Tmem98), mRNA	2.08	0.0131743
	NM_001011873	X Kell blood group precursor related family member 9 homolog, mRNA (cDNA clone MGC:182778 IMAGE:9056672)	2.07	0.0425562
	NM_001171003	contig13691_Mus musculus maltase-glucoamylase (Mgam) mRNA MutualBestHitTo	2.06	0.0410045
	NM_153598	UDP glucuronosyltransferase 2 family, polypeptide B34 (Ugt2b34), mRNA	2.06	0.00797999
	NM_001009920	Glutathione S-transferase Yc2 subunit	2.04	0.0312872
	NM_001009657	Histone acetyltransferase 1	2.04	3.86134e-06
	NM_001134708	Outer dense fiber of sperm tails 2-like	2.02	0.0444338
	NM_022958	Phosphoinositide-3-kinase, class 3	2.02	0.00295812
	XR_030634	contig08626_PREDICTED: Mus musculus hypothetical LOC664886 (LOC664886) misc RNA MutualBestHitTo	2.01	0.00175379
	NM_027853	Methyltransferase like 7B, mRNA (cDNA clone MGC:25885 IMAGE:4215792)	2.01	0.0017188
	NM_027582	RIKEN cDNA 4921521F21 gene (4921521F21Rik), mRNA	2	0.00438154
