# Supplementary material for: Evidence for functional convergence in genes upregulated by herbivores ingesting plant secondary compounds
Source: BMC Ecol. 2014 Aug 15;14:23. doi: 10.1186/1472-6785-14-23 (PMC4153740; doi:10.1186/1472-6785-14-23)
Supplement: Additional file 4: Table S3 — Significantly differently expressed transcripts from comparison of experience N. byranti versus experienced N. lepida. Description: (A.) Transcripts with greater expression by N. bryanti; (B.) transcripts with greater expression by N. lepida. All animals were fed a creosote diet. Duplicates indicate the response of multiple probes for a given gene. [file 1472-6785-14-23-S4.xls]

## Sheet: Sheet 1 - Table 1 - Table 1
Additional Table 3. Significantly differently expressed transcripts from comparison of experience N. byranti versus experienced N. lepida (A.) Transcripts with greater expression by N. bryanti; (B.) transcripts with greater expression by N. lepida All animals were fed a creosote diet. Duplicates indicate the response of multiple probes for a given gene.
	Gene Identifier	Gene Name	Ratio	p-value
A.	Experienced N. bryanti
	NM_152811	UDP glucuronosyltransferase 2 family, polypeptide B1 (Ugt2b1), mRNA	26.84	0.000201586
	NM_152811	UDP glucuronosyltransferase 2 family, polypeptide B1 (Ugt2b1), mRNA	26.2	0.000229745
	NM_153598	UDP glucuronosyltransferase 2 family, polypeptide B34 (Ugt2b34), mRNA	13.03	0.000721184
	NM_011066	Period homolog 2 (Drosophila) (Per2), mRNA	11.68	0.00152668
	NM_009349	Indolethylamine N-methyltransferase, mRNA (cDNA clone MGC:19191 IMAGE:4236077)	10.85	0.000876719
	NM_153598	UDP glucuronosyltransferase 2 family, polypeptide B34 (Ugt2b34), mRNA	10.82	0.00192431
	NM_012543	D site of albumin promoter (albumin D-box) binding protein	9.73	0.0242094
	NM_153598	UDP glucuronosyltransferase 2 family, polypeptide B34 (Ugt2b34), mRNA	8.52	0.000933614
	NM_009349	Indolethylamine N-methyltransferase, mRNA (cDNA clone MGC:19191 IMAGE:4236077)	8.38	0.00239224
	NM_001012742	Wee 1 homolog (S. pombe)	7.42	0.0106825
	NM_152811	UDP glucuronosyltransferase 2 family, polypeptide B1 (Ugt2b1), mRNA	7.33	0.000471289
	NM_152811	UDP glucuronosyltransferase 2 family, polypeptide B1 (Ugt2b1), mRNA	7.05	0.00129333
	NM_009349	Indolethylamine N-methyltransferase, mRNA (cDNA clone MGC:19191 IMAGE:4236077)	6.52	0.00905002
	NM_009349	Indolethylamine N-methyltransferase, mRNA (cDNA clone MGC:19191 IMAGE:4236077)	6.47	0.00775691
	NM_011067	Period homolog 3 (Drosophila) (Per3), mRNA	6.31	0.0218262
	NM_012796	Glutathione S-transferase, theta 2	5.9	0.00255457
	NM_012796	Glutathione S-transferase, theta 2	4.93	0.00310757
	NM_012796	Glutathione S-transferase, theta 2	4.79	0.00368955
	NM_011075	ATP-binding cassette, sub-family B (MDR/TAP), member 1B (Abcb1b), mRNA	4.72	0.00167636
	NM_153598	UDP glucuronosyltransferase 2 family, polypeptide B34 (Ugt2b34), mRNA	4.58	0.00363667
	NM_173295	UDP glucuronosyltransferase 2 family, polypeptide B17	4.23	0.00467042
	NM_020565	Sulfotransferase family 3A, member 1 (Sult3a1), mRNA	4.17	0.00657543
	NM_173295	UDP glucuronosyltransferase 2 family, polypeptide B17	4.16	0.00411365
	NM_001024361	Similar to Glutathione S-transferase A1 (GTH1) (HA subunit 1) (GST-epsilon) (GSTA1-1) (GST class-alpha)	3.98	0.00539715
	NM_001106175	Similar to 2210023G05Rik protein	3.98	0.0381759
	NM_011267	Regulator of G-protein signaling 16, mRNA (cDNA clone MGC:13876 IMAGE:4020813)	3.86	0.00790064
	NM_173295	UDP glucuronosyltransferase 2 family, polypeptide B17	3.82	0.0066747
	NM_020565	Sulfotransferase family 3A, member 1 (Sult3a1), mRNA	3.81	0.00133776
	NM_153598	UDP glucuronosyltransferase 2 family, polypeptide B34 (Ugt2b34), mRNA	3.79	0.00384564
	NM_009413	Tumor protein D52-like 1 (Tpd52l1), mRNA	3.62	0.00468676
	NM_001024361	Similar to Glutathione S-transferase A1 (GTH1) (HA subunit 1) (GST-epsilon) (GSTA1-1) (GST class-alpha)	3.58	0.00873194
	NM_020565	Sulfotransferase family 3A, member 1 (Sult3a1), mRNA	3.52	0.00796518
	NM_001024361	Similar to Glutathione S-transferase A1 (GTH1) (HA subunit 1) (GST-epsilon) (GSTA1-1) (GST class-alpha)	3.52	0.00593811
	NM_001005889	Radixin	3.49	0.00512952
	XM_001078318	Tudor domain containing 9	3.42	0.0133936
	NM_001009353	Phospholipase A2, group VII (platelet-activating factor acetylhydrolase, plasma)	3.33	0.00846328
	NM_001024361	Similar to Glutathione S-transferase A1 (GTH1) (HA subunit 1) (GST-epsilon) (GSTA1-1) (GST class-alpha)	3.25	0.0144556
	NM_018805	Heparan sulfate (glucosamine) 3-O-sulfotransferase 3B1 (Hs3st3b1), mRNA	3.22	0.00155339
	NM_020565	Sulfotransferase family 3A, member 1 (Sult3a1), mRNA	3.2	0.000616129
	NM_153598	UDP glucuronosyltransferase 2 family, polypeptide B34 (Ugt2b34), mRNA	3.2	0.000541757
	NM_001037204	TATA box binding protein (Tbp)-associated factor, RNA polymerase I, A	3.15	0.00114687
	NM_153598	UDP glucuronosyltransferase 2 family, polypeptide B34 (Ugt2b34), mRNA	3.13	0.000852481
	NM_001044295	Tumor protein D52-like 1	3.1	0.00572828
	NM_024440	Der1-like domain family, member 3 (Derl3), mRNA	3.06	0.021578
	NM_017270	Alcohol dehydrogenase 4 (class II), pi polypeptide	3.03	0.00587188
	NM_029056	Tudor domain containing 9 (Tdrd9), mRNA	2.96	0.0224136
	NM_026038	RIKEN cDNA 2810055F11 gene (2810055F11Rik), mRNA	2.96	0.00527972
	NM_010699	Lactate dehydrogenase A, mRNA (cDNA clone IMAGE:3491850)	2.95	0.00175001
	XM_002728093	contig17688_PREDICTED: Rattus norvegicus similar to Expressed sequence AI788959 transcript variant 2 (RGD1559459) mRNA SimilarTo	2.9	0.00342734
	NM_012796	Glutathione S-transferase, theta 2	2.89	0.0322482
	NM_008058	Frizzled homolog 8 (Drosophila) (Fzd8), mRNA	2.86	0.00834783
	NM_001108656	Cyclin E2	2.85	0.022923
	NM_144930	Expressed sequence AU018778 (AU018778), mRNA	2.84	0.0289625
	NM_020565	Sulfotransferase family 3A, member 1 (Sult3a1), mRNA	2.83	0.00449748
	NM_017270	Alcohol dehydrogenase 4 (class II), pi polypeptide	2.82	0.00580231
	NM_001191676	contig18707detox_Rattus norvegicus UDP glucuronosyltransferase 2 family polypeptide B34 (Ugt2b34) mRNA SimilarTo	2.8	0.00325432
	NM_001131002	Heat shock protein family B (small), member 11	2.8	0.0184081
	NM_031834	Sulfotransferase family, cytosolic, 1A, phenol-preferring, member 1	2.79	0.00131424
	NM_020565	Sulfotransferase family 3A, member 1 (Sult3a1), mRNA	2.77	0.0060851
	NM_018805	Heparan sulfate (glucosamine) 3-O-sulfotransferase 3B1 (Hs3st3b1), mRNA	2.75	0.000909093
	NM_029525	Phosphatidylinositol-3,4,5-trisphosphate-dependent Rac exchange factor 2 (Prex2), transcript variant 1, mRNA	2.69	0.00165766
	NM_053674	Phytanoyl-CoA 2-hydroxylase	2.67	0.00324607
	NM_001024361	Similar to Glutathione S-transferase A1 (GTH1) (HA subunit 1) (GST-epsilon) (GSTA1-1) (GST class-alpha)	2.66	0.00852423
	NM_153598	UDP glucuronosyltransferase 2 family, polypeptide B34 (Ugt2b34), mRNA	2.64	0.00195019
	NM_011393	Solute carrier family 1 (glial high affinity glutamate transporter), member 2 (Slc1a2), transcript variant 3, mRNA	2.62	0.0201877
	NM_001190346	contig08982detox_Rattus norvegicus carboxylesterase 2 (Ces2) transcript variant 2 mRNA SimilarTo	2.61	0.00322328
	NM_025399	Nudix (nucleoside diphosphate linked moiety X)-type motif 14 (Nudt14), mRNA	2.61	0.000502295
	NM_145572	Glycogen synthase 2 (Gys2), mRNA	2.58	0.0185955
	NM_020565	Sulfotransferase family 3A, member 1 (Sult3a1), mRNA	2.53	0.000740494
	NM_001191676	contig18707detox_Rattus norvegicus UDP glucuronosyltransferase 2 family polypeptide B34 (Ugt2b34) mRNA SimilarTo	2.52	0.0105065
	NM_008030	Flavin containing monooxygenase 3 (Fmo3), mRNA	2.52	0.0041882
	NM_021366	Kruppel-like factor 13 (Klf13), mRNA	2.49	0.00747347
	NM_008361	Interleukin 1 beta, mRNA (cDNA clone MGC:18555 IMAGE:3989461)	2.47	0.0314946
	NM_024351	Heat shock protein 8	2.43	0.000344269
	XR_004806	PREDICTED: Mus musculus similar to SRp40-1 (LOC675606), misc RNA	2.43	0.000634483
	NM_029465	C-type lectin domain family 4, member g, mRNA (cDNA clone IMAGE:4196794)	2.43	0.00949662
	NM_001024361	Similar to Glutathione S-transferase A1 (GTH1) (HA subunit 1) (GST-epsilon) (GSTA1-1) (GST class-alpha)	2.39	0.0105092
	NM_175105	Aquaporin 11, mRNA (cDNA clone IMAGE:5126527)	2.38	0.00319469
	NM_008898	P450 (cytochrome) oxidoreductase, mRNA (cDNA clone MGC:25364 IMAGE:3497979)	2.36	0.0130121
	NM_001107175	Protein phosphatase 1, regulatory (inhibitor) subunit 15b	2.35	0.00538033
	NM_008183	Glutathione S-transferase, mu 2, mRNA (cDNA clone MGC:46923 IMAGE:4990201)	2.34	0.0478001
	NM_201642	UDP glucuronosyltransferase 1 family, polypeptide A6B, mRNA (cDNA clone MGC:36247 IMAGE:5050488)	2.34	0.0093812
	NM_001005863	Mitochondrial tumor suppressor 1, mRNA (cDNA clone IMAGE:4206405)	2.34	0.00726315
	NM_011172	Brain and kidney proline oxidase 2 (MmPOX2)	2.33	0.005617
	NM_017270	Alcohol dehydrogenase 4 (class II), pi polypeptide	2.32	0.000856978
	NM_001009920	Glutathione S-transferase Yc2 subunit	2.32	0.0188753
	NM_001014125	Protein disulfide isomerase family A, member 5	2.31	0.000397279
	NM_024484	Aminolevulinate, delta-, synthase 1	2.31	0.0153142
	NM_001100945	Ring finger and SPRY domain containing 1	2.28	4.49492e-06
	XR_033674	contig08844detox_PREDICTED: Mus musculus similar to Carboxylesterase 2 (LOC667760) misc RNA SimilarTo	2.28	0.000942478
	NM_017270	Alcohol dehydrogenase 4 (class II), pi polypeptide	2.26	0.00205838
	NM_031834	Sulfotransferase family, cytosolic, 1A, phenol-preferring, member 1	2.26	0.00396469
	NM_001190346	contig08982detox_Rattus norvegicus carboxylesterase 2 (Ces2) transcript variant 2 mRNA SimilarTo	2.24	0.00273025
	NM_009467	UDP glucuronosyltransferase 2 family, polypeptide B5, mRNA (cDNA clone MGC:40638 IMAGE:5102040)	2.23	0.00390312
	NM_201642	UDP glucuronosyltransferase 1 family, polypeptide A6B, mRNA (cDNA clone MGC:36247 IMAGE:5050488)	2.23	0.00585223
	NM_178713	Aldehyde dehydrogenase 8 family, member A1, mRNA (cDNA clone MGC:46977 IMAGE:4223059)	2.22	0.0104004
	NM_130409	Complement factor H	2.22	0.00156689
	NM_001024273	Cytidine monophosphate-N-acetylneuraminic acid hydroxylase (CMP-N-acetylneuraminate monooxygenase) pseudogene	2.21	0.0034233
	NM_029250	contig08549_Mus musculus ethanolamine kinase 1 (Etnk1) mRNA MutualBestHitTo	2.19	0.00458392
	NM_001113326	Macrophage scavenger receptor 1 (Msr1), transcript variant 1, mRNA	2.18	0.0289461
	NM_147206	Cytochrome P450, family 3, subfamily a, polypeptide 9	2.18	0.0219987
	NM_017050	Superoxide dismutase 1, soluble	2.17	0.00730124
	NM_001013932	FGGY carbohydrate kinase domain containing	2.17	0.00500429
	NM_028394	Heat shock protein family B (small), member 11, mRNA (cDNA clone MGC:28078 IMAGE:3710627)	2.16	0.0108493
	NM_001081150	LON peptidase N-terminal domain and ring finger 1 (Lonrf1), mRNA	2.16	0.0137003
	NM_008439	Ketohexokinase, mRNA (cDNA clone MGC:18722 IMAGE:4235560)	2.15	0.00585207
	NM_001013985	Saccharopine dehydrogenase (putative)	2.15	0.00586967
	NM_080462	Histamine N-methyltransferase, mRNA (cDNA clone MGC:41227 IMAGE:1546890)	2.13	0.00483753
	NM_013629	Putative homeodomain transcription factor 1 (Phtf1), mRNA	2.12	0.000981138
	NM_053577	Secreted phosphoprotein 2	2.12	0.0160809
	NM_001108405	Leukocyte cell-derived chemotaxin 2	2.1	0.00227958
	NM_001009920	Glutathione S-transferase Yc2 subunit	2.1	0.0256968
	NM_147206	Cytochrome P450, family 3, subfamily a, polypeptide 9	2.09	0.023839
	NM_020615	ATP synthase, H+ transporting, mitochondrial F1 complex, gamma polypeptide 1, mRNA (cDNA clone MGC:6552 IMAGE:2655884)	2.09	0.0161583
	NM_177470	Acetyl-Coenzyme A acyltransferase 2 (mitochondrial 3-oxoacyl-Coenzyme A thiolase), mRNA (cDNA clone MGC:18807 IMAGE:4195488)	2.09	0.0137839
	NM_057186	Hydroxyacyl-Coenzyme A dehydrogenase	2.08	0.00185188
	NM_001077353	Glutathione S-transferase, alpha 3 (Gsta3), transcript variant 2, mRNA	2.08	0.0485347
	NM_153312	Cytochrome P450, family 3, subfamily a, polypeptide 23/polypeptide 1	2.08	0.014854
	NM_001008888	Ubiquinol-cytochrome c reductase, Rieske iron-sulfur polypeptide 1	2.06	0.0298584
	NM_057186	Hydroxyacyl-Coenzyme A dehydrogenase	2.06	0.00153294
	NM_031834	Sulfotransferase family, cytosolic, 1A, phenol-preferring, member 1	2.05	0.00471239
	NM_029465	C-type lectin domain family 4, member g, mRNA (cDNA clone IMAGE:4196794)	2.05	0.0322475
	NM_007451	Solute carrier family 25 (mitochondrial carrier, adenine nucleotide translocator), member 5 (Slc25a5), nuclear gene encoding	2.04	0.00866862
	NM_053438	Ring finger protein 103	2.04	0.00295949
	XM_223974	Methyltransferase 11 domain containing 1	2.04	0.00565327
	NM_020565	Sulfotransferase family 3A, member 1 (Sult3a1), mRNA	2.04	0.0241537
	NM_001190346	contig08981detox_Rattus norvegicus carboxylesterase 2 (Ces2) transcript variant 2 mRNA SimilarTo	2.04	0.0216847
	NM_019583	Interleukin 17 receptor B, mRNA (cDNA clone MGC:35924 IMAGE:5042466)	2.04	0.0385213
	NM_013547	Homogentisate 1, 2-dioxygenase, mRNA (cDNA clone MGC:46872 IMAGE:4973560)	2.03	0.044331
	NM_172687	Coenzyme Q3 homolog, methyltransferase (yeast), mRNA (cDNA clone MGC:74049 IMAGE:30312962)	2.03	0.00895896
	NM_028431	Peptidase (mitochondrial processing) beta, mRNA (cDNA clone IMAGE:1477416)	2.03	0.0065377
	NM_001009622	SAR1 homolog B (S. cerevisiae)	2.02	0.0108821
	NM_008998	RAB17, member RAS oncogene family, mRNA (cDNA clone MGC:6497 IMAGE:2648145)	2.02	0.0171596
	NM_013727	5-azacytidine induced gene 2, mRNA (cDNA clone MGC:11406 IMAGE:3156857)	2.01	0.00199755
B	Experienced N. lepida
	NM_027406	Aldehyde dehydrogenase 1 family, member L1, mRNA (cDNA clone MGC:36387 IMAGE:5098789)	9.62	0.0308472
	NM_028191	Cytochrome P450, family 2, subfamily c, polypeptide 65, mRNA (cDNA clone IMAGE:4207800)	8.87	0.0178174
	NM_153392	Tetratricopeptide repeat domain 39A (Ttc39a), transcript variant 2, mRNA	6.66	0.00322631
	NM_010518	Insulin-like growth factor binding protein 5, mRNA (cDNA clone IMAGE:2650597)	5.48	0.0049277
	NM_130450	Myelination associated SUR4-like protein (Masr)	4.8	0.0217945
	NM_001007571	DNA segment, Chr 8, ERATO Doi 738, expressed, mRNA (cDNA clone MGC:18818 IMAGE:4205912)	4.2	0.00159191
	NM_028326	contig15699_Mus musculus zinc fingerprotein 618 (Zfp618) mRNA MutualBestHitTo	4.19	0.000560388
	NM_011150	Lectin, galactoside-binding, soluble, 3 binding protein (Lgals3bp), mRNA	4.17	0.00560256
	NM_027406	Aldehyde dehydrogenase 1 family, member L1, mRNA (cDNA clone MGC:36387 IMAGE:5098789)	4.11	0.0452085
	NM_031675	Actinin alpha 4	3.95	0.000898809
	NM_080906	DNA-damage-inducible transcript 4	3.82	0.00514246
	NM_001013938	Von Willebrand factor A domain containing 1	3.74	6.71e-05
	NM_007820	Cytochrome P450, family 3, subfamily a, polypeptide 16 (Cyp3a16), mRNA	3.69	0.00641257
	NM_001009316	Similar to RIKEN cDNA 2700038C09	3.62	0.00337084
	NM_026301	Rnf125 mRNA for RNF125 protein	3.58	0.00811152
	NM_139097	Sodium channel, voltage-gated, type III, beta	3.56	0.0230632
	NM_001012122	Thymidine phosphorylase	3.52	0.000775328
	NM_008330	Interferon gamma inducible protein 47, mRNA (cDNA clone MGC:11403 IMAGE:2651113)	3.38	0.0244346
	NM_009469	Unc-51 like kinase 1 (C. elegans), mRNA (cDNA clone IMAGE:4165582)	3.27	0.00109459
	U16847	contig14522_Peromyscus maniculatus major histocompatibility complex class I antigen mRNA clone Pema53 complete cds SimilarTo	3.13	0.00909447
	NM_001191702	contig17624_Rattus norvegicus zinc finger homeobox 4 (Zfhx4) mRNA MutualBestHitTo	3.13	0.0110085
	NM_001130408	ADP-ribosylation factor 1, mRNA (cDNA clone MGC:18993 IMAGE:4012689)	3.12	0.00236105
	NM_013490	Choline kinase alpha, mRNA (cDNA clone IMAGE:3582342)	3.11	0.00574685
	NM_009999	Cyp2b10-like pseudogene, mRNA sequence	3.04	0.00481856
	NM_013606	Myxovirus (influenza virus) resistance 2, mRNA (cDNA clone MGC:5689 IMAGE:3591798)	3.03	0.015752
	NM_010358	Glutathione S-transferase, mu 1, mRNA (cDNA clone MGC:6200 IMAGE:3600444)	2.99	0.021783
	NM_001191818	contig05447_Rattus norvegicus D4 zinc and double PHD fingers family 3 (Dpf3) mRNA MutualBestHitTo	2.97	0.000396223
	NM_010358	Glutathione S-transferase, mu 1, mRNA (cDNA clone MGC:6200 IMAGE:3600444)	2.94	0.00955233
	NM_022243	3-hydroxyisobutyrate dehydrogenase	2.89	0.00663237
	NM_017373	Nuclear factor, interleukin 3, regulated, mRNA (cDNA clone MGC:31040 IMAGE:5253195)	2.81	0.0176162
	NM_001033565	Ectonucleoside triphosphate diphosphohydrolase 8	2.68	0.00145081
	NM_019138	Cytochrome P450, family 7, subfamily b, polypeptide 1	2.68	0.0155799
	NM_025359	Tetraspanin 13, mRNA (cDNA clone MGC:18777 IMAGE:4166625)	2.67	0.012399
	NM_001109746	Cellular nucleic acid binding protein (Cnbp), transcript variant 1, mRNA	2.59	0.00352384
	NM_001127534	Notchless homolog 1 (Drosophila)	2.54	0.0275682
	NM_133674	Rho guanine nucleotide exchange factor (GEF) 5, mRNA (cDNA clone IMAGE:4921047)	2.54	0.00023504
	NM_029576	RAB1B, member RAS oncogene family (Rab1b), mRNA	2.53	0.00354683
	NM_007815	Cytochrome P450, family 2, subfamily c, polypeptide 29, mRNA (cDNA clone MGC:29964 IMAGE:5123631)	2.53	0.0286743
	NM_017147	Cofilin 1, non-muscle	2.48	0.0018539
	NM_001106856	Ubiquitin-like modifier activating enzyme 7	2.48	0.0199493
	NM_023025	Cytochrome P450, family 2, subfamily J, polypeptide 4	2.45	0.00424146
	NM_001113487	Septin 9 (Sept9), transcript variant 4, mRNA	2.44	0.000250983
	NM_139311	Myeloid/lymphoid or mixed-lineage leukemia (trithorax homolog, Drosophila); translocated to, 6 (Mllt6), mRNA	2.41	0.00524709
	NM_001109883	ATP-binding cassette, sub-family F (GCN20), member 1	2.41	0.00031142
	NM_017013	Glutathione S-transferase A2	2.38	0.00787006
	NM_178607	Ring finger protein 24, mRNA (cDNA clone MGC:106607 IMAGE:6406985)	2.38	0.0434806
	NM_010009	25-hydroxyvitamin D3 1alpha-hydroxylase	2.37	0.0300069
	NM_031180	BetaKlotho protein putative polymorphic isoform	2.36	0.00343831
	NM_026824	Dihydrouridine synthase 1-like (S. cerevisiae) (Dus1l), mRNA	2.35	0.0159926
	NM_001004721	Phosphatidylinositol glycan anchor biosynthesis, class U, mRNA (cDNA clone IMAGE:5374066)	2.35	0.000561381
	NM_001008304	Prostate tumor overexpressed 1	2.35	0.00118431
	NM_013011	Tyrosine 3-monooxygenase/tryptophan 5-monooxygenase activation protein, zeta polypeptide	2.34	0.0027015
	NM_017013	Glutathione S-transferase A2	2.34	0.0101618
	NM_001134360	WD repeat domain 81	2.32	0.0034093
	NM_001002798	Topoisomerase (DNA) I, mitochondrial	2.32	0.0499423
	NM_020332	Fn54 and Fn54s	2.3	0.00224211
	NM_017013	Glutathione S-transferase A2	2.29	0.0101716
	NM_001106461	Ras homolog gene family, member C	2.29	0.000561187
	NM_001164396	contig07450_Rattus norvegicus similar to 20-alpha-hydroxysteroid dehydrogenase (RGD1564865) mRNA SimilarTo	2.29	0.0242284
	NM_011803	Kruppel-like factor 6 (Klf6), mRNA	2.28	0.00289028
	NM_027976	Acyl-CoA synthetase long-chain family member 5, mRNA (cDNA clone MGC:18968 IMAGE:3987201)	2.26	0.0315327
	NM_001077645	Protein kinase, cAMP dependent, catalytic, beta	2.26	0.00836057
	XM_573923	Similar to RNA binding protein gene with multiple splicing	2.26	0.00243464
	NM_175329	Unknown mRNA	2.25	0.0160647
	XM_001068790	contig08971_PREDICTED: Rattus norvegicus cytoskeleton associated protein 5 transcript variant 6 (Ckap5) mRNA MutualBestHitTo	2.24	0.00944249
	NM_007393	Actin, beta (Actb), mRNA	2.22	0.0112675
	NM_001101534	CDNA clone IMAGE:9053718	2.21	0.00728035
	NM_011366	Sorbin and SH3 domain containing 3, mRNA (cDNA clone MGC:31726 IMAGE:4920799)	2.21	0.000221378
	NM_026708	TLC domain containing 1, mRNA (cDNA clone MGC:25523 IMAGE:3500908)	2.2	0.0040672
	NM_022602	Pim-3 oncogene	2.2	0.0250876
	NM_030241	SET domain containing (lysine methyltransferase) 8 (Setd8), mRNA	2.19	0.00128148
	NM_008061	Glucose-6-phosphatase, catalytic, mRNA (cDNA clone MGC:18472 IMAGE:4237115)	2.18	0.0229428
	NM_001106569	Proteasome (prosome, macropain) 26S subunit, non-ATPase, 5	2.16	0.0017548
	NM_007715	Circadian locomoter output cycles kaput (Clock), mRNA	2.15	0.00425423
	NM_007929	Epithelial membrane protein 2 (Emp2)	2.14	0.00159897
	NM_007410	Alcohol dehydrogenase 5 (class III), chi polypeptide (Adh5), mRNA	2.14	0.0254398
	NM_001013025	Transforming growth factor, beta receptor associated protein 1, mRNA (cDNA clone MGC:170494 IMAGE:8861889)	2.14	0.000520546
	NM_009448	Tubulin, alpha 1C, mRNA (cDNA clone MGC:30244 IMAGE:5124686)	2.13	0.0140377
	NM_009713	TISP73	2.13	0.0217304
	U12822	contig15701_Peromyscus maniculatus MHC class I antigen mRNA complete cds SimilarTo	2.12	0.0473419
	NM_001109407	DEAQ box polypeptide 1 (RNA-dependent ATPase)	2.12	0.0029658
	NM_009330	HNF1 homeobox B, mRNA (cDNA clone MGC:32464 IMAGE:5044299)	2.11	0.0106807
	NM_001163440	contig14557_Mus musculus Moloney leukemia virus 10 (Mov10) transcript variant 1 mRNA MutualBestHitTo	2.1	0.0373124
	NM_012520	Catalase	2.1	0.00055084
	NM_053176	Histidine-rich glycoprotein (Hrg), mRNA	2.09	0.00186328
	NR_002875	contig20688_Mus musculus predicted gene 1821 (Gm1821) non-coding RNA SimilarTo	2.09	0.0113099
	NM_001171053	contig14913_Mus musculus metastasis associated 3 (Mta3) transcript variant 3 mRNA MutualBestHitTo	2.08	0.00157457
	NM_027153	Pirin, mRNA (cDNA clone MGC:37739 IMAGE:5067536)	2.07	0.00210726
	NM_027928	contig06891detox_Mus musculus carbohydrate (chondroitin 4) sulfotransferase 13 (Chst13) mRNA MutualBestHitTo	2.07	0.00625766
	XM_001476424	contig09517_PREDICTED: Mus musculus similar to suppressor of Ty 4 homolog 2 (LOC100046679) mRNA MutualBestHitTo	2.06	1.44e-06
	NM_009438	Ribosomal protein L13A (Rpl13a), mRNA	2.06	0.00452018
	NM_008197	H1 histone family, member 0, mRNA (cDNA clone MGC:19309 IMAGE:4166167)	2.05	0.0112827
	XM_002729457	contig20243_PREDICTED: Rattus norvegicus hypothetical LOC366300 (LOC366300) mRNA SimilarTo	2.05	0.0051653
	NM_025907	Methyltransferase like 6, mRNA (cDNA clone MGC:40619 IMAGE:5400506)	2.05	0.0193803
	NM_001114609	INO80 complex subunit D, mRNA (cDNA clone MGC:183902 IMAGE:9087902)	2.05	0.000519644
	NM_027928	contig06891detox_Mus musculus carbohydrate (chondroitin 4) sulfotransferase 13 (Chst13) mRNA MutualBestHitTo	2.04	0.0134081
	NM_016668	Betaine-homocysteine methyltransferase, mRNA (cDNA clone MGC:46866 IMAGE:5100429)	2.04	0.00651048
	NM_172410	Nucleoporin 93, mRNA (cDNA clone MGC:28230 IMAGE:3991335)	2.03	0.0013989
	NM_024223	LIM protein (Hlp)	2.03	0.0282723
	NM_019293	Carbonic anhydrase 5a, mitochondrial	2.03	0.00488841
	NM_013011	Tyrosine 3-monooxygenase/tryptophan 5-monooxygenase activation protein, zeta polypeptide	2.02	0.0038342
	NM_080795	Ligand of numb-protein X 2 (Lnx2), mRNA	2.02	0.0290727
	NM_153516	BCL2-like 13 (apoptosis facilitator) (Bcl2l13), nuclear gene encoding mitochondrial protein, mRNA	2.02	0.000306695
	NM_010442	Heme oxygenase (decycling) 1, mRNA (cDNA clone MGC:18463 IMAGE:4235374)	2.01	0.0100932
	NM_027928	contig06891_Mus musculus carbohydrate (chondroitin 4) sulfotransferase 13 (Chst13) mRNA MutualBestHitTo	2.01	0.00981214
	NM_130859	Caspase recruitment domain family, member 10 (Card10), mRNA	2.01	0.000120893
	NM_027184	Inositol polyphosphate multikinase (Ipmk), mRNA	2.01	0.0125978
	NM_011063	Phosphoprotein enriched in astrocytes 15A, mRNA (cDNA clone MGC:47406 IMAGE:4500957)	2	0.00239885
	NM_029629	Fumarylacetoacetate hydrolase domain containing 2A, mRNA (cDNA clone MGC:29239 IMAGE:5044017)	2	0.0342272
